# Supplementary material for: Turnover in male dominance offsets the positive effect of polygyny on within-group relatedness
Source: Behav Ecol. 2023 Feb 6;34(2):261–8. doi: 10.1093/beheco/arac121 (PMC10047635; doi:10.1093/beheco/arac121)
Supplement: arac121_suppl_Supplementary_Material_2 [file arac121_suppl_supplementary_material_2.zip]

##########################################
### R code accompanying "Turnover in male dominance offsets the positive effect of polygyny on within-group relatedness"
##########################################


### Produce plot 3a 

Nm = 8 # Number of males
Nf = 8 # Number of females
n = 5 # Number of juvenile cohorts
k = 1 # Litter size
theta = 1 # The number of juveniles per adult
skews = rep(0:10)/10 # The male reproductive skew values to explore
tenures = c(0,0.5,1) # The male tenure values to explore

res = as.data.frame(matrix(NA,3,11));row.names(res) = tenures;colnames(res) = skews # Empty dataframe to save results to
for(x in 1:3){ # Loop through male tenure values
  t_male = tenures[x] # Set tenure
for(j in 1:11){ # Loop through skew values
alpha = skews[j] # Set skew
new_d <- (1+ alpha*(Nm-1))/Nm # Share of paternity going to dominant male?
pat_within = fath <- new_d^2 + (((1-new_d)^2)/(Nm-1)) # This is Ps
temp <- 0
if(n>1){
  for(i in 1:(n-1)){
    temp <- temp + 2*(n-i)*  (fath*(t_male^i) +  ((1-(t_male^i))/Nm))
  }}
pat_btw = temp/((n^2)-n) # This is Pd
prob_fath <- (temp + fath*n)/(n^2) # This is P
prob_moth <- ((n*k)-1)/(n*k*Nf) ### Probability of two juveniles sharing a mother
rj <- 0.25 * (prob_moth+prob_fath) ### Relatedness among juveniles through shared parentage alone
for(i in 1:4){rj <- (rj/4) + ((0.25-(rj/4))*prob_moth) + (0.25*prob_fath)} ### Add relatedness among juveniles and adult through shared ancestry beyond parents, assuming female philopatry
ra <-  (((Nf^2)-Nf)*rj)  / (((Nm+Nf)^2)-(Nm+Nf)) # r among adults?
rb <- (1+  ((rj*(Nf-1))/2)) / (Nf+Nm) # r between adults and
Na <- Nm+Nf # Number of adults? 
Nj <- theta*Na # Number of juveniles?
res[x,j] <- rg <-  ((ra*Na*(Na-1))+(2*rb*Na*Nj)+(rj*Nj*((Nj)-1)))/((Na+Nj)*(Na+Nj-1)) # Save within-group relatedness
}
}
res

## Plot Figure 3 a
plot(as.numeric(res[1,])~skews,ylim=c(0,0.2),type='l',ylab="Relatedness (r)",bty="n",xlab="male skew")
points(as.numeric(res[2,])~skews,ylim=c(0,0.2),type='l')
points(as.numeric(res[3,])~skews,ylim=c(0,0.2),type='l')


#####
# Produce figures 3b and 3c
##### 

## Here we randomly set parameters 10^5 times and estimate relatedness given different values for skew and tenure
tm0_a0_store = tm0_a1_store = tm1_a0_store = tm1_a1_store = theta_store = Nf_store = n_store = k_store = Nm_store = rep(NA,times=10^5) # Empty vectors to store results

set.seed(1)

for(sim in 1:(10^5)){
  
  Nm = Nm_store[sim] = sample(2:10,1) # Randomly set the parameter within the bounds given in Table 1
  Nf = Nf_store[sim] = sample(2:10,1) # Ditto here
  n = n_store[sim] = sample(1:6,1) # Etc
  k = k_store[sim] = sample(1:5,1)
  theta = theta_store[sim] = sample(50:200,1)/100
  
  
## Relatedness when t_male = 0 and a = 0? (for annotations, see above)
t_male = 0
alpha = 0
new_d <- (1+ alpha*(Nm-1))/Nm
fath <- new_d^2 + (((1-new_d)^2)/(Nm-1))
temp <- 0
if(n>1){
  for(i in 1:(n-1)){
    temp <- temp + 2*(n-i)*  (fath*(t_male^i) +  ((1-(t_male^i))/Nm))
  }}
prob_fath <- (temp + fath*n)/(n^2)
prob_moth <- ((n*k)-1)/(n*k*Nf)
rj <- 0.25 * (prob_moth+prob_fath)
for(i in 1:4){rj <- (rj/4) + ((0.25-(rj/4))*prob_moth) + (0.25*prob_fath)}
ra <-  (((Nf^2)-Nf)*rj)  / (((Nm+Nf)^2)-(Nm+Nf))
rb <- (1+  ((rj*(Nf-1))/2)) / (Nf+Nm)
Na <- Nm+Nf
Nj <- theta*Na
rg <-  ((ra*Na*(Na-1))+(2*rb*Na*Nj)+(rj*Nj*((Nj)-1)))/((Na+Nj)*(Na+Nj-1))
tm0_a0_store[sim] = rg


## When t_male = 0 and a = 1?
t_male = 0
alpha = 1
new_d <- (1+ alpha*(Nm-1))/Nm
fath <- new_d^2 + (((1-new_d)^2)/(Nm-1))
temp <- 0
if(n>1){
  for(i in 1:(n-1)){
    temp <- temp + 2*(n-i)*  (fath*(t_male^i) +  ((1-(t_male^i))/Nm))
  }}
prob_fath <- (temp + fath*n)/(n^2)
prob_moth <- ((n*k)-1)/(n*k*Nf)
rj <- 0.25 * (prob_moth+prob_fath)
for(i in 1:4){rj <- (rj/4) + ((0.25-(rj/4))*prob_moth) + (0.25*prob_fath)}
ra <-  (((Nf^2)-Nf)*rj)  / (((Nm+Nf)^2)-(Nm+Nf))
rb <- (1+  ((rj*(Nf-1))/2)) / (Nf+Nm)
Na <- Nm+Nf
Nj <- theta*Na
rg <-  ((ra*Na*(Na-1))+(2*rb*Na*Nj)+(rj*Nj*((Nj)-1)))/((Na+Nj)*(Na+Nj-1))
tm0_a1_store[sim] = rg

## When t_male = 1 and a = 0?
t_male = 1
alpha = 0
new_d <- (1+ alpha*(Nm-1))/Nm
fath <- new_d^2 + (((1-new_d)^2)/(Nm-1))
temp <- 0
if(n>1){
  for(i in 1:(n-1)){
    temp <- temp + 2*(n-i)*  (fath*(t_male^i) +  ((1-(t_male^i))/Nm))
  }}
prob_fath <- (temp + fath*n)/(n^2)
prob_moth <- ((n*k)-1)/(n*k*Nf)
rj <- 0.25 * (prob_moth+prob_fath)
for(i in 1:4){rj <- (rj/4) + ((0.25-(rj/4))*prob_moth) + (0.25*prob_fath)}
ra <-  (((Nf^2)-Nf)*rj)  / (((Nm+Nf)^2)-(Nm+Nf))
rb <- (1+  ((rj*(Nf-1))/2)) / (Nf+Nm)
Na <- Nm+Nf
Nj <- theta*Na
rg <-  ((ra*Na*(Na-1))+(2*rb*Na*Nj)+(rj*Nj*((Nj)-1)))/((Na+Nj)*(Na+Nj-1))
tm1_a0_store[sim] = rg

## When t_male = 1 and a = 1?  
t_male = 1
alpha = 1
new_d <- (1+ alpha*(Nm-1))/Nm
fath <- new_d^2 + (((1-new_d)^2)/(Nm-1))
temp <- 0
if(n>1){
  for(i in 1:(n-1)){
    temp <- temp + 2*(n-i)*  (fath*(t_male^i) +  ((1-(t_male^i))/Nm))
  }}
prob_fath <- (temp + fath*n)/(n^2)
prob_moth <- ((n*k)-1)/(n*k*Nf)
rj <- 0.25 * (prob_moth+prob_fath)
for(i in 1:4){rj <- (rj/4) + ((0.25-(rj/4))*prob_moth) + (0.25*prob_fath)}
ra <-  (((Nf^2)-Nf)*rj)  / (((Nm+Nf)^2)-(Nm+Nf))
rb <- (1+  ((rj*(Nf-1))/2)) / (Nf+Nm)
Na <- Nm+Nf
Nj <- theta*Na
rg <-  ((ra*Na*(Na-1))+(2*rb*Na*Nj)+(rj*Nj*((Nj)-1)))/((Na+Nj)*(Na+Nj-1))
tm1_a1_store[sim] = rg

}

Tm0_increase = ((tm0_a1_store/tm0_a0_store)-1)*100 # How much did r increase moving from a = 0 to a = 1 given Tm = 0
Tm1_increase = ((tm1_a1_store/tm1_a0_store)-1)*100 # How much did r increase moving from a = 0 to a = 1 given Tm = 1
res2 = cbind.data.frame(Tm0_increase,Tm1_increase,tm0_a0_store,tm0_a1_store , tm1_a0_store,tm1_a1_store,Nf_store,n_store,k_store,Nm_store) # Save the results

mean(Tm0_increase);sd(Tm0_increase) # Reported increases
mean(Tm1_increase);sd(Tm1_increase)

# Plot Fig 3b
boxplot(Tm0_increase,Tm1_increase,ylab="% increase in r at a = 1 vs a = 0",frame=F,names=c("Short male tenure","Long male tenure"),outline=F)

## Proportions r >0.2? 
a = length(which((tm0_a1_store)>0.2))/length(tm0_a1_store)
a
b= length(which((tm1_a1_store)>0.2))/length(tm1_a1_store)
b
## Plot Fig 3c
temp = matrix(NA,1,2); temp[1,] <- c(a,b)
barplot(temp,ylim=c(0,.8),ylab="% of iterations in which r > 0.2",col="grey90")


### Produce Fig 4

a0_store = a1_store = Tm_store= Nf_store = n_store = k_store = theta_store = Nm_store = rep(NA,times=10^6) # Empty vectors to store results
set.seed(1)
for(sim in 1:(10^6)){
  
  Nm = Nm_store[sim] = sample(2:10,1) # Randomly set parameter, as above
  Nf = Nf_store[sim] = sample(2:10,1)
  n = n_store[sim] = sample(2:6,1)
  k = k_store[sim] = sample(1:5,1)
  t_male = Tm_store[sim] = sample(0:100,1)/100
  theta = theta_store[sim] = sample(50:200,1)/100
  
  ## What is relatedness when a = 0? See above for annotations
  alpha = 0
  new_d <- (1+ alpha*(Nm-1))/Nm
  fath <- new_d^2 + (((1-new_d)^2)/(Nm-1))
  temp <- 0
  if(n>1){
    for(i in 1:(n-1)){
      temp <- temp + 2*(n-i)*  (fath*(t_male^i) +  ((1-(t_male^i))/Nm))
    }}
  prob_fath <- (temp + fath*n)/(n^2)
  prob_moth <- ((n*k)-1)/(n*k*Nf)
  rj <- 0.25 * (prob_moth+prob_fath)
  for(i in 1:4){rj <- (rj/4) + ((0.25-(rj/4))*prob_moth) + (0.25*prob_fath)}
  ra <-  (((Nf^2)-Nf)*rj)  / (((Nm+Nf)^2)-(Nm+Nf))
  rb <- (1+  ((rj*(Nf-1))/2)) / (Nf+Nm)
  Na <- Nm+Nf
  Nj <- theta*Na
  rg <-  ((ra*Na*(Na-1))+(2*rb*Na*Nj)+(rj*Nj*((Nj)-1)))/((Na+Nj)*(Na+Nj-1))
  a0_store[sim] = rg
  
  ## When  a = 1  
  alpha = 1
  new_d <- (1+ alpha*(Nm-1))/Nm
  fath <- new_d^2 + (((1-new_d)^2)/(Nm-1))
  temp <- 0
  if(n>1){
    for(i in 1:(n-1)){
      temp <- temp + 2*(n-i)*  (fath*(t_male^i) +  ((1-(t_male^i))/Nm))
    }}
  prob_fath <- (temp + fath*n)/(n^2)
  prob_moth <- ((n*k)-1)/(n*k*Nf)
  rj <- 0.25 * (prob_moth+prob_fath)
  for(i in 1:4){rj <- (rj/4) + ((0.25-(rj/4))*prob_moth) + (0.25*prob_fath)}
  ra <-  (((Nf^2)-Nf)*rj)  / (((Nm+Nf)^2)-(Nm+Nf))
  rb <- (1+  ((rj*(Nf-1))/2)) / (Nf+Nm)
  Na <- Nm+Nf
  Nj <- theta*Na
  rg <-  ((ra*Na*(Na-1))+(2*rb*Na*Nj)+(rj*Nj*((Nj)-1)))/((Na+Nj)*(Na+Nj-1))
  a1_store[sim] = rg
}

increase = ((a1_store/a0_store)-1)*100 # What % increase associated with moving from a = 0 to a = 1?
res3 = cbind.data.frame(increase,a0_store,a1_store,Tm_store,Nf_store,n_store,k_store,Nm_store,theta_store) # Save the data

mean(increase); sd(increase) # Average increase when going from a = 0 to a = 1?

double = res3[which(increase>=100),] # In which iterations did r > double?

## Plot panels of figure 4

## Fig 4a
hist(double$Tm_store,main="",xlab="Probability of dom male retaining dominance (t_male)",col="grey90",breaks=10,ylim=c(0,80000))
abline(h=nrow(double)/10,lty=2)
temp = table(c(double$Nm_store,2))
temp[1] = 0

# Fig 4b
barplot(temp,xlab="Number of males (Nm)",col="grey90",space=0,ylim=c(0,80000))
abline(h=nrow(double)/9,lty=2)

# Fig 4c
barplot(table(double$Nf_store),xlab="Number of females (Nf)",col="grey90",space=0,ylim=c(0,80000))
abline(h=nrow(double)/9,lty=2)

# Fig 4d
barplot(table(double$n_store),xlab="Number of juvenile cohorts (n)",col="grey90",space=0,ylim=c(0,80000))
abline(h=nrow(double)/5,lty=2)

# Fig 4e
barplot(table(double$k_store),xlab="Litter size (k)",col="grey90",space=0,ylim=c(0,80000))
abline(h=nrow(double)/5,lty=2)

# Fig 4f
hist(double$theta_store,main="",xlab="Theta",col="grey90",breaks=10,ylim=c(0,80000))
abline(h=nrow(double)/10,lty=2)

#######################
####### END
#######################
